# Supplementary material for: Understanding sexual health service access for gay, bisexual and other men who have sex with men in Ireland during the COVID-19 crisis: Findings from the EMERGE survey
Source: PLoS One. 2024 Jul 1;19(7):e0306280. doi: 10.1371/journal.pone.0306280 (PMC11216565; doi:10.1371/journal.pone.0306280)
Supplement: S1 Dataset — (XLS) [file pone.0306280.s001.xls]

## Sheet: Variables legend
Services access	Age 10	Sex Orient	HIV status	Region	Region of birth
0 = unable to access	1 = 26-35	1 = Gay	1 = negative	1 = Dublin	1 = Ireland
1 = able to access	2 = 18-25	2 = Bisexual	2 = positive	2 = Rest of leinster	2 = Latin American and Caribbean
	3 = 36-45	3 = in another way	3 = never tested	3 = Munster	3 = other
	4 = 46-55			4 = Ulster and Connaught
	5 = 56+

## Sheet: Data
Services access	Age 10	Sex orient	HIV status	Region	Migrancy	Education
1	3	Gay	Negative	Dublin	1	High
1	3	Gay	Negative	Dublin	1	High
1	1	Gay	Negative	Munster	1	Medium
1	4	Gay	Positive	Rest of Leinster	1	High
0	4	Gay	Negative	Munster	3	Medium
1	1	Gay	Negative	Dublin	3	High
0	5	Gay	Negative	Munster	1	Medium
	1	Gay	Negative	Munster	3	High
0	3	Gay	Negative	Ulster and Connaught	1	High
0	1	Bisexual	Negative	Dublin	1	High
0	2	Gay	Negative	Dublin	1	Medium
1	3	Gay	Positive	Munster	1	Medium
0	3	Gay	Positive	Dublin	3	Medium
0	1	Gay	Negative	Dublin	1	High
1	1	Gay	Negative	Dublin	1	High
1	5	Gay	Negative	Dublin	3	Medium
0	4	Gay	Negative	Dublin		High
1	3	Bisexual	Negative	Munster	1	Medium
0	3	Gay	Negative	Dublin	1	Medium
0	5	Gay	Negative	Dublin	1	High
0	1	Bisexual	Negative	Dublin	2	High
1	1	Gay	Negative	Dublin	1	High
1	3	Gay	Negative	Dublin	1	High
1	1	Gay	Negative	Dublin	1	High
1	3	Gay	Negative	Dublin	3	High
	4	Gay	Negative	Dublin	1	High
1	2	Gay	Negative	Munster	1	High
1	1	Gay	Negative	Dublin	2	High
0	5	Gay	Negative	Rest of Leinster	1	Medium
1	3	Gay	Negative	Rest of Leinster	1	High
1	1	Gay	Negative	Dublin	1	High
0	4	Gay	Negative	Dublin	3	High
1	1	Gay	Negative	Dublin	1	High
1	2	Gay	Negative	Ulster and Connaught	1	High
1	2	Bisexual	Negative	Munster	1	Medium
0	1	Gay	Negative	Ulster and Connaught	1	High
0	1	Gay	Negative	Dublin	3	High
1	2	Gay	Negative	Munster	1	High
0	2	Bisexual	Never tested	Rest of Leinster	3	Medium
0	3	Gay	Never tested	Munster	1	Medium
0	1	Gay	Negative	Dublin	1	High
1	5	Gay	Positive	Ulster and Connaught	3	High
0	2	Gay	Never tested	Munster	1	Medium
0	3	Gay	Negative	Rest of Leinster	1	High
1	1	Bisexual	Positive	Dublin	1	High
0	3	Bisexual	Negative	Dublin	1	High
0	1	Gay	Negative	Ulster and Connaught	1	High
1	4	Gay	Negative	Dublin	3	High
0	5	Gay	Negative	Dublin	1	Medium
1	2	In another way	Negative	Dublin	1	High
1	4	Gay	Negative
1	2	Gay	Never tested	Dublin	1	Medium
1	1	Gay	Negative	Dublin	1	High
0	1	Gay	Negative
0	2	Gay	Negative	Dublin	1	Medium
1	1	Gay	Negative	Dublin	3	High
1	4	Gay	Negative	Dublin	3	High
0	1	Gay	Positive	Dublin	1	High
1	4	Gay	Negative	Dublin	1	High
1	3	Gay	Negative	Munster	1	Medium
1	5	Gay	Negative	Dublin	1	High
1	1	Gay	Negative	Dublin	1	Medium
1	1	Gay	Negative	Dublin	3	High
0	1	Gay	Negative	Dublin	3	High
1	2	In another way	Negative	Rest of Leinster	1	High
1	2	Gay	Negative	Dublin	1	High
1	1	Gay	Negative	Dublin	1	High
0	3	Gay	Negative	Dublin	1	High
1	2	Gay	Negative	Munster	1
0	3	Gay	Negative	Dublin	1	High
1	1	Gay	Negative	Dublin	1	High
1	1	Gay	Negative	Dublin	3	High
1	4	Gay	Negative	Dublin	1	High
1	3	Bisexual	Positive	Rest of Leinster	1	High
1	1	Gay	Negative	Dublin	1	High
1	1	Gay	Negative	Dublin	1	High
1	3	Gay	Negative	Dublin	1	High
	3	Gay
1	1	Gay	Negative	Dublin	1	High
1	1	Gay	Negative	Dublin	1	Medium
0	1	Gay	Negative	Dublin	1	High
1	2	Gay	Negative	Dublin	1	High
1	1	Gay	Negative	Dublin	1	High
1	1	In another way	Negative	Dublin	1	High
1	1	Gay	Negative	Dublin	1	Medium
1	1	Bisexual	Negative	Ulster and Connaught	3	High
1	3	Bisexual	Negative	Rest of Leinster	1	High
1	3	Gay	Positive	Dublin	1	High
1	1	Gay	Negative	Dublin	1	High
1	4	Gay	Negative	Dublin	1	High
1	1	Gay	Negative	Dublin	1	High
1	1	Bisexual	Never tested	Munster	1	High
1	1	Gay	Negative	Dublin	1	High
0	1	Gay	Negative	Dublin	1	High
0	3	Gay	Positive	Munster	1	High
0	2	Gay	Never tested	Rest of Leinster	1	Medium
1	1	Gay	Negative	Dublin	1	Medium
1	1	Gay	Negative	Dublin	1	High
1	3	Gay	Negative	Dublin	3	Medium
0	1	Gay	Negative		1	High
1	4	Bisexual	Negative	Munster	3	Medium
0	1	Gay	Negative	Dublin	1	Medium
1	3	Bisexual	Negative	Dublin	1	High
1	5	Gay	Negative	Dublin	1	High
1	1	Gay	Negative	Dublin	2	High
1	1	Gay	Negative	Dublin	1	High
1	3	Gay	Negative	Dublin	2	High
1	3	Gay	Negative	Dublin	1	High
1	1	Gay	Negative	Dublin	1	High
1	1	Gay	Negative	Dublin	3	High
1	2	Gay	Negative	Rest of Leinster	3	High
1	3	Gay	Negative	Dublin	1	High
1	3	Gay	Negative	Rest of Leinster	1	High
1	3	Gay	Negative	Dublin	1	Medium
1	1	Gay	Negative	Dublin	1	High
1	1	Gay	Negative	Dublin	1	High
1	1	Gay	Negative	Dublin	1	High
1	1	Gay	Negative	Rest of Leinster	1	High
1	1	Gay	Positive	Dublin	1	High
0	3	Gay	Negative	Dublin	1	High
1	1	Gay	Positive	Munster	1	Medium
1	1	Bisexual	Negative	Dublin	3	High
1	4	Gay	Negative	Dublin	1	High
1	2	Gay	Negative	Dublin	1	Medium
1	1	Gay	Negative	Munster	1	High
0	1	Gay	Negative	Dublin	3	High
1	1	Gay	Negative	Dublin	1	High
1	1	Gay	Positive	Munster	1	High
1	1	Gay	Negative	Dublin	1	High
1	1	Gay	Negative	Dublin	1	High
1	3	Gay	Negative	Dublin	1	Low
1	2	Gay	Negative	Dublin	1	High
1	5	Gay	Positive	Dublin	1	Medium
1	3	Gay	Negative	Dublin	1	Medium
1	3	Gay	Negative	Dublin	1	High
1	4	Gay	Negative	Dublin	1	High
1	1	Gay	Negative	Dublin	1	High
1	1	Gay	Negative	Rest of Leinster	1	High
1	1	Gay	Negative	Dublin	3	High
1	3	Gay	Positive	Dublin	3	Medium
1	1	Gay	Negative	Dublin	1	High
1	3	Gay	Positive	Dublin	1	High
1	3	Gay	Negative	Dublin	1	High
0	4	Gay	Negative		1	High
1	1	Gay	Negative	Dublin	1	High
1	3	Gay	Negative	Dublin	1	High
1	1	Gay	Negative	Dublin	1	High
1	3	Gay	Negative	Dublin	1	High
1	1	Gay	Negative	Dublin	3	High
1	1	Gay	Negative	Munster	1	High
0	2	Gay	Negative	Rest of Leinster	1	High
1	1	Gay	Negative	Rest of Leinster	1
1	1	Gay	Negative	Munster	3	High
1	1	Gay	Negative	Dublin	3	High
1	3	Gay	Negative	Dublin	1	High
1	1	Gay	Negative	Dublin	2	High
1	1	Gay	Negative	Dublin	1	Medium
0	1	Gay	Negative	Munster	1	High
1	1	Gay	Negative	Dublin	1	High
1	1	Gay	Negative	Munster	1	High
0	1	Bisexual	Negative	Dublin	1	Medium
0	1	Gay	Never tested	Dublin	1	High
1	1	Gay	Positive	Rest of Leinster	1	High
1	1	Gay	Negative	Dublin	1	Medium
1	2	Gay	Negative	Dublin	1	Medium
0	1	Gay	Negative	Dublin	1	High
1	3	Gay	Negative	Dublin	1	Medium
1	1	Gay	Negative	Dublin	1	High
1	2	Gay	Negative	Munster	1	High
0	2	Gay	Never tested	Munster	1	High
1	3	Gay	Never tested	Dublin	3	High
1	1	Gay	Negative	Munster	1	High
1	1	Gay	Negative	Dublin	1	High
0	4	Bisexual	Negative	Rest of Leinster	1	Medium
0	3	Gay	Negative	Dublin	1
1	1	Gay	Negative	Dublin	1	High
1	3	Gay	Negative	Dublin	1	High
1	3	Gay	Negative	Dublin	1	Medium
1	1	Gay	Negative	Ulster and Connaught	1	High
0	1	Gay	Negative	Dublin	1	High
1	3	Gay	Negative	Munster	3	High
1	1	Gay	Negative	Munster	1	High
1	1	Gay	Negative	Ulster and Connaught	1	High
0	3	Gay	Negative	Munster	3	Medium
1	1	Gay	Negative	Dublin	1	High
1	1	Gay	Negative	Dublin	2	High
1	1	Gay	Negative	Dublin	1	Medium
1	3	Gay	Negative	Dublin	1	High
0	1	Gay	Negative	Rest of Leinster	1	Medium
1	1	Gay	Negative	Dublin	1	High
1	5	Gay	Negative	Dublin	1	High
1	4	Gay	Positive	Dublin	3	High
1	2	In another way	Never tested	Munster	1	Low
1	3	Gay	Negative	Dublin	2	Medium
1	1	Gay	Negative	Munster	1	Medium
1	3	Gay	Negative	Munster	3	High
1	1	Bisexual	Negative	Dublin	2	High
1	1	Gay	Negative	Dublin	3	High
1	1	Gay	Negative	Dublin	1	Medium
0	2	Gay	Negative	Ulster and Connaught	1	High
1	1	Gay	Negative	Dublin	1	High
0	1	Gay	Negative		3	High
1	4	Gay	Negative	Munster	1	Low
1	4	Gay	Negative	Rest of Leinster	1	Medium
1	1	Gay	Negative	Dublin	1	High
1	3	Gay	Negative	Dublin	1	High
1	1	Bisexual	Negative	Dublin	1	High
0	2	Gay	Negative	Dublin	1	Medium
1	4	Gay	Negative	Munster	1	High
1	1	Gay	Negative	Munster	1	High
1	1	Gay	Negative	Dublin	1	High
0	2	Gay	Negative	Dublin	1	Medium
1	3	Gay	Negative	Rest of Leinster	1	High
1	3	Gay	Negative	Dublin	3	Medium
1	1	Gay	Negative	Rest of Leinster	1	High
0	1	Gay	Negative	Dublin	3	High
1	1	Gay	Negative	Dublin	1	High
1	2	Gay	Never tested	Rest of Leinster	1	High
0	3	Gay	Negative	Dublin	1	Medium
1	1	Gay	Negative	Dublin	2	High
1	1	Gay	Negative	Dublin	1	High
1	1	Gay	Negative	Munster	1	Medium
1	4	Gay	Negative	Dublin	1	High
0	3	Gay	Positive	Dublin	1	High
1	1	Gay	Negative	Munster	2	Medium
0	1	Gay	Negative	Dublin	1	High
1	1	Gay	Negative	Dublin	1	High
1	1	Gay	Negative	Munster	1	High
1	1	Gay	Negative	Dublin	1	High
0	1	Gay	Negative	Dublin	1	High
0	1	Gay	Negative	Dublin	1	High
1	3	Gay	Negative	Dublin	1	High
1	3	Gay	Negative	Ulster and Connaught	1	High
1	3	Gay	Negative	Dublin	1	High
1	1	Gay	Negative	Dublin	1	High
1	3	Gay	Negative	Dublin	2	High
1	1	Gay	Negative	Dublin	3	High
1	3	Gay	Negative	Dublin	1	High
1	3	Gay	Negative	Dublin	1	High
1	5	Gay	Negative	Dublin	3	High
	4	Gay	Negative	Dublin	1
1	1	Gay	Negative	Dublin	1	High
1	2	Bisexual	Negative	Dublin	1	Medium
1	4	Gay	Negative	Rest of Leinster	3	High
1	3	Gay	Positive	Dublin	1	High
1	3	Gay	Negative	Rest of Leinster	1	Medium
0	1	Gay	Negative	Dublin	1	High
1	1	Gay	Negative	Dublin	1	High
0	3	Gay	Negative	Dublin	3	High
1	5	Gay	Positive	Ulster and Connaught	1	Medium
0	1	Gay	Negative	Dublin	1	High
1	1	Gay	Negative	Dublin	3	High
1	4	Gay	Negative	Dublin	1	Low
1	1	Gay	Negative	Dublin	1	High
0	4	Gay	Never tested	Dublin	1	Medium
1	3	Gay	Negative	Dublin	1	High
0	2	Gay	Negative	Dublin	1	Medium
1	5	Gay	Positive	Dublin	1	High
1	3	Gay	Negative	Dublin	2	High
0	5	Gay	Negative	Ulster and Connaught	1	Low
1	1	Gay	Negative	Munster	1	High
0	1	Gay	Negative	Dublin	1	High
1	1	Gay	Negative	Dublin	3	High
0	1	In another way	Negative	Dublin	1	High
1	3	Gay	Negative	Munster	1	High
1	1	Gay	Negative	Dublin	1	High
0	2	Gay	Negative	Ulster and Connaught	1	High
0	5	Gay	Negative	Munster	1	High
1	1	Gay	Positive	Rest of Leinster	1	High
1	1	Gay	Negative	Ulster and Connaught	1	High
1	1	Gay	Negative	Dublin	1	High
0	4	Gay	Negative	Dublin	1	High
0	1	Gay	Negative	Ulster and Connaught	1	High
1	4	Gay	Negative	Dublin	1	Medium
1	2	Gay	Never tested	Dublin	1	High
1	5	Gay	Negative	Rest of Leinster	1	High
1	1	Gay	Negative	Ulster and Connaught	1	High
0	5	Gay	Positive	Dublin	1	Medium
1	4	Gay	Negative	Ulster and Connaught	1	Low
0	3	Gay	Negative	Dublin	1	High
0	3	Gay	Negative	Dublin	3	Medium
0	1	Gay	Negative	Munster	1	High
0	4	Gay	Negative	Dublin	1	High
0	2	Gay	Never tested	Munster	3	Medium
0	2	Gay	Negative	Dublin	1	High
1	4	Gay	Negative	Dublin	3	Medium
1	1	Gay	Negative	Dublin	1	High
0	3	Gay	Negative	Dublin	1	High
1	3	Gay	Negative	Dublin	1	High
0	5	Gay	Never tested	Ulster and Connaught	1	Medium
1	2	Gay	Negative	Dublin	1	Medium
1	3	Gay	Negative	Dublin	1	High
1	1	Bisexual	Negative	Munster	1	High
1	1	Gay	Negative	Dublin	3	High
1	1	Gay	Negative	Dublin	1	High
0	2	Gay	Negative	Dublin	1	Medium
0	4	Gay	Negative	Dublin	1	Medium
	4	Gay	Negative	Dublin	1	Medium
0	2	Gay	Never tested	Ulster and Connaught	1	High
1	1	Gay	Negative	Dublin	1	High
1	1	Gay	Negative	Dublin	1	High
	3	Gay	Never tested	Dublin	2	High
0	3	Gay	Negative		1	High
1	3	Gay	Positive	Dublin	3	High
1	1	Bisexual	Negative	Munster	1	High
1	2	In another way	Negative	Munster	1	High
0	3	Gay	Negative	Dublin	1	High
1	1	Gay	Negative	Munster	3	High
1	2	Bisexual	Negative	Ulster and Connaught	1	High
1	1	Gay	Negative	Dublin	1	High
1	3	Gay	Negative	Dublin	1	High
1	3	Gay	Negative	Rest of Leinster	1	High
1	2	Gay	Negative	Rest of Leinster	1	Medium
1	1	Gay	Negative	Dublin	1	High
0	1	Gay	Negative	Dublin	1	High
1	3	Gay	Negative	Dublin	1	High
1	3	Gay	Positive	Dublin	3	High
1	3	Gay	Negative	Dublin	3	High
	3	Gay	Never tested	Dublin	1	High
1	2	Gay	Negative	Rest of Leinster	1	Medium
1	1	Gay	Negative	Dublin	1	High
0	1	Gay	Negative	Dublin	1	High
1	4	Gay	Never tested	Rest of Leinster	1	Medium
1	3	Gay	Positive	Dublin	1	High
0	3	Bisexual	Negative	Ulster and Connaught	1	Medium
0	3	Gay	Negative	Dublin	1	Medium
1	1	Gay	Negative	Dublin	1
1	1	Gay	Negative	Munster	3	High
1	3	Gay	Negative	Dublin	3	Medium
0	3	Gay	Negative	Dublin	2	High
0	1	Bisexual	Negative	Dublin	3	High
0	1	Gay	Negative	Dublin	1	High
1	1	Gay	Negative	Munster	1	Medium
1	1	Bisexual	Negative	Dublin	2	Medium
1	3	Gay	Positive	Dublin	1	High
1	4	Gay	Positive	Munster	1	Medium
0	1	Gay	Negative	Dublin	1	High
1	1	Gay	Negative	Dublin	1	High
1	1	Gay	Negative	Munster	1	High
0	3	Gay	Negative	Ulster and Connaught	1	Medium
1	2	Gay	Negative	Rest of Leinster	1	High
1	3	Gay	Negative	Rest of Leinster	1	High
0	1	Gay	Negative	Dublin	1	Medium
0	5	Gay	Negative	Ulster and Connaught	1	Medium
1	1	Gay	Negative	Dublin	1	High
1	2	Gay	Negative	Dublin	1	Medium
1	4	Gay	Negative	Munster	1	High
0	3	Gay	Negative	Dublin	1	High
1	1	Gay	Negative	Dublin	1	High
1	1	Gay	Negative	Munster	1	High
1	4	Bisexual	Negative	Munster	1	High
1	4	Bisexual	Positive	Rest of Leinster	1	High
0	3	Gay	Negative	Rest of Leinster	1	Medium
0	3	Gay	Positive	Dublin	3	High
0	2	Gay	Never tested	Munster	1	Medium
1	3	Gay	Positive	Munster	3	Medium
1	2	Gay	Negative	Munster	1	High
0	5	Bisexual	Never tested	Munster	1	Medium
1	3	Gay	Negative	Rest of Leinster	1	High
1	1	Gay	Negative	Dublin	1	High
	4	Gay		Dublin	3	High
0	3	Bisexual	Negative	Ulster and Connaught	1	High
0	1	Gay	Negative	Rest of Leinster	1	High
1	4	Gay	Negative	Rest of Leinster	1	High
1	4	Gay	Negative	Dublin	3	Medium
1	3	Gay	Negative	Dublin	1	High
1	3	Gay	Never tested	Rest of Leinster	3	High
1	2	Gay	Negative	Rest of Leinster	1	Medium
0	1	Gay	Negative	Dublin	1	High
1	1	Gay	Negative		3	High
1	1	Gay	Negative	Dublin	1	Medium
1	1	Gay	Negative	Munster	3	High
1	3	Gay	Negative	Dublin	1	High
1	1	Gay	Negative	Rest of Leinster	1	High
0	4	Gay	Negative	Dublin	1	High
0	2	Bisexual	Never tested	Dublin	1	Medium
1	1	Gay	Negative	Ulster and Connaught	1	High
1	3	Gay	Negative	Dublin	3	Medium
1	1	Gay	Negative	Rest of Leinster	1	High
1	1	Gay	Never tested	Dublin	3	High
1	2	Gay	Never tested	Dublin	1	High
1	3	Gay	Negative	Dublin	3	High
0	3	Gay	Negative	Munster	1	High
1	3	Gay	Negative	Munster	1	Medium
0	1	Gay	Negative	Rest of Leinster	1	High
0	1	Gay	Negative	Dublin	1	Medium
0	1	Gay	Negative	Dublin	1	High
1	4	Gay	Never tested	Dublin	1	High
1	5	Gay	Negative		1	High
1	1	Gay	Negative	Dublin	2	High
1	4	Bisexual	Positive	Munster	1	Medium
1	1	Gay	Negative	Dublin	3	Medium
1	1	Bisexual	Negative	Dublin	1	High
1	1	Gay	Negative	Rest of Leinster	1	High
0	2	Gay	Never tested	Dublin	1	Medium
1	1	Gay	Negative	Dublin	2	High
0	1	Gay	Negative	Dublin	2	High
1	1	Gay	Positive	Dublin	2	High
0	1	Gay	Negative	Dublin	2	High
1	3	Gay	Negative	Dublin	2	High
1	3	Gay	Negative	Dublin	2	High
1	3	Gay	Negative	Dublin	1	High
0	4	Gay	Negative	Rest of Leinster	1	Medium
1	3	Gay	Negative	Dublin	2	High
0	4	Gay	Negative	Dublin	1	High
1	3	Gay	Negative	Dublin	2	High
1	1	Bisexual	Negative	Dublin	2	High
0	4	Gay	Negative	Dublin	2	High
1	1	Gay	Negative	Dublin	2	Medium
1	1	Gay	Negative	Dublin	2	Medium
1	3	Gay	Positive	Dublin		High
1	4	Gay	Negative	Dublin	3	High
0	1	Gay	Negative	Dublin	1	High
1	1	Gay	Negative	Dublin	2	High
1	1	Gay	Negative	Dublin	2	High
0	1	Gay	Negative	Dublin	2	High
1	3	Gay	Negative	Dublin	2	High
1	4	Gay	Positive	Dublin	2	High
1	1	Gay	Negative	Dublin	2	High
1	3	Gay	Positive	Dublin	2	High
0	1	Gay	Negative	Dublin	2	High
0	1	Gay	Positive	Dublin	2	Medium
1	1	Gay	Negative	Dublin	2	High
1	1	Gay	Negative	Dublin	2	Medium
1	3	Gay	Positive	Dublin	1	Medium
0	4	Gay	Negative	Dublin	1	High
0	1	Gay	Negative	Dublin	2	Medium
1	4	Gay	Negative	Rest of Leinster	3	Medium
1	3	Gay	Never tested	Dublin	2	High
0	4	Gay	Never tested	Rest of Leinster	3	Medium
1	1	Gay	Negative	Dublin	2	High
0	1	Gay	Negative	Dublin	1	High
1	1	Gay	Negative	Dublin	2	Medium
1	3	Gay	Negative	Dublin	2	High
	3	Bisexual				Low
1	1	Bisexual	Negative	Dublin	2	High
0	1	Gay	Negative	Dublin	2	High
1	1	Gay	Negative	Dublin	2	Medium
1	1	Gay	Positive	Dublin	2	Medium
1	1	Gay	Positive	Dublin	2	High
0	1	Bisexual	Negative	Dublin	2	High
0	3	Gay	Never tested	Dublin	3	Medium
1	1	Gay	Negative	Dublin	2	Medium
0	3	Gay	Negative	Dublin	2	High
1	1	Gay	Negative	Dublin	1	High
0	3	Gay	Negative	Dublin	3	High
0	4	Gay	Negative	Dublin	1	High
1	1	Gay	Negative	Dublin	2	High
1	1	Gay	Negative	Dublin	2	High
1	1	Gay	Negative	Dublin	2	High
1	1	Bisexual	Negative	Dublin	3	High
0	1	Gay	Negative	Dublin	3	High
0	4	Gay	Negative	Dublin	1	High
1	1	Gay	Positive	Dublin	2	High
1	1	Gay	Positive	Dublin	2	High
1	3	Gay	Negative	Dublin	1	High
1	1	Gay	Negative	Dublin	2	High
1	1	Gay	Positive	Dublin	2	Medium
1	1	Bisexual	Negative	Dublin	2	Medium
0	2	Gay	Never tested	Dublin	2	High
1	3	Bisexual	Negative	Dublin	2	High
1	5	Gay	Positive	Dublin	1	High
1	1	Gay	Negative	Dublin	1	High
0	1	Gay	Negative	Dublin	1	High
1	1	Gay	Negative	Munster	1	High
1	3	Gay	Positive	Rest of Leinster	1	Medium
0	3	Gay	Negative	Rest of Leinster	1	High
1	2	Gay	Negative	Rest of Leinster	1	Medium
0	1	Gay	Negative	Munster	1	Medium
	4	Gay	Negative	Munster	1	Medium
1	1	Gay	Negative	Dublin	1	High
1	1	Gay	Negative	Dublin	1	High
	4	Gay		Munster	1	Medium
1	4	Bisexual	Negative	Munster	1	High
1	2	Gay	Positive	Dublin	3	Medium
1	2	Gay	Never tested	Ulster and Connaught	1	High
0	4	Bisexual	Negative	Munster	1	Medium
1	1	Gay	Never tested	Munster	1	High
1	4	Gay	Negative	Munster	3	High
0	5	Gay	Negative	Ulster and Connaught	1	Medium
0	2	Gay	Negative	Dublin	1	High
1	3	Bisexual	Never tested	Rest of Leinster	1	High
1	1	Gay	Never tested	Ulster and Connaught	1	High
0	2	Gay	Negative
1	3	Gay	Negative	Dublin	1	Medium
1	1	Bisexual	Negative	Dublin	1	Medium
1	4	Gay	Negative	Dublin	3	High
0	1	Bisexual	Negative	Dublin		High
0	4	Gay	Never tested	Dublin	1	Medium
0	5	Gay	Negative	Dublin	1	High
1	3	Gay	Negative	Dublin	2	High
1	3	Bisexual	Negative	Dublin	1	Medium
1	1	Gay	Negative	Dublin	1	Medium
1	1	Gay	Never tested	Rest of Leinster	1	Medium
1	1	In another way	Negative	Dublin	1	High
0	4	Gay	Negative	Dublin	2	Medium
1	1	Gay	Positive	Dublin	2	High
0	4	Gay	Negative	Ulster and Connaught	1	High
0	4	Gay	Negative	Dublin	1	High
1	3	Gay	Negative	Rest of Leinster	1
1	3	Gay	Negative	Munster	1	Medium
1	4	Gay	Negative	Ulster and Connaught	2	High
0	3	Gay	Negative	Dublin	2	High
1	3	Gay	Positive	Dublin	2	High
1	4	Bisexual	Negative	Munster	1	High
0	1	Bisexual	Negative	Dublin	3	High
1	3	Bisexual	Negative	Ulster and Connaught	1	Medium
0	1	Bisexual	Negative	Dublin	3	High
1	1	Gay	Negative	Dublin	3	High
0	3	Gay	Negative	Ulster and Connaught	1	High
0	1	Gay	Negative	Dublin	1	High
1	1	Gay	Negative	Dublin	1	High
1	3	Bisexual	Never tested	Dublin	3	High
1	3	Gay	Positive	Dublin	2	High
1	1	Bisexual	Negative	Munster	3	High
0	3	Gay	Positive	Dublin	3	Medium
1	1	Gay	Negative	Dublin	2	High
0	1	Gay	Negative	Dublin	2	High
1	4	In another way	Positive	Dublin	1	High
0	3	Gay	Negative	Dublin	2	High
1	2	Gay	Negative	Munster	1	Medium
0	3	Gay	Negative	Ulster and Connaught	1	Medium
1	2	Gay	Negative	Munster	1	High
0	2	Gay	Negative	Dublin	1	Medium
1	2	Gay	Negative	Dublin	1	Low
1	5	Bisexual	Negative
1	4	Gay	Negative	Dublin	1	High
1	1	Gay	Negative	Dublin	3	High
1	1	Gay	Negative	Dublin	1	High
0	5	Gay	Never tested	Dublin	1	Low
0	4	Gay	Negative	Dublin	1	High
1	4	Gay	Negative	Rest of Leinster	1	High
0	1	Gay	Negative	Dublin	1	High
1	1	Gay	Positive	Dublin	1	Medium
1	3	Gay	Negative	Ulster and Connaught	1	High
1	4	Gay	Negative	Rest of Leinster	1	Medium
1	4	Gay	Negative	Dublin	3	High
1	4	Gay	Negative	Dublin	1	High
1	2	Bisexual	Never tested	Munster	1	High
0	2	Bisexual	Never tested	Rest of Leinster	1	Medium
1	3	Gay	Negative	Dublin	1	High
0	1	Gay	Negative	Rest of Leinster	1	High
1	5	Gay	Positive			High
1	1	Gay	Negative	Munster	1	High
0	1	Gay	Negative	Dublin	1	High
1	1	Gay	Positive	Dublin	2	High
0	3	Gay	Negative	Munster	1	High
0	3	Gay	Negative	Dublin	1	High
1	1	Gay	Positive	Dublin	3	High
0	4	Gay	Negative	Dublin	1	High
1	2	Gay	Negative	Dublin	3	High
1	1	Gay	Negative	Dublin	1	High
1	1	Gay	Negative	Dublin	1	High
0	3	Gay	Negative	Dublin	1	Medium
0	2	Gay	Negative	Dublin	1	High
1	1	Gay	Negative	Dublin	1	High
0	5	Gay	Negative	Munster	1	High
1	5	Gay	Negative	Dublin	1	Medium
1	4	Gay	Negative	Dublin	1	High
1	2	Bisexual	Negative	Dublin	1	High
1	3	Gay	Negative	Dublin	1	High
1	1	Gay	Negative	Dublin	1	High
1	3	Gay	Negative	Dublin	3	High
1	1	Gay	Negative	Dublin	1	High
0	3	Bisexual	Negative	Dublin	1	High
1	1	Gay	Negative	Munster	1
1	5	Gay	Negative	Dublin	1	High
1	2	Gay	Negative	Dublin	3	Medium
1	2	Bisexual	Negative	Dublin	3	High
0	3	Gay	Negative	Dublin	1	High
1	1	Gay	Negative	Ulster and Connaught	1	High
1	5	Gay	Negative	Rest of Leinster	1	High
0	2	Gay	Negative	Dublin	1	Medium
1	4	Gay	Never tested	Dublin	1	High
1	1	Gay	Negative	Dublin	1	High
	4	Bisexual	Never tested	Ulster and Connaught	1
1	1	Bisexual	Negative	Dublin	3	High
1	2	Gay	Negative	Dublin	1	High
1	1	Gay	Negative	Dublin	1	High
0	1	Gay	Never tested	Ulster and Connaught	2	High
1	3	Gay	Negative	Ulster and Connaught	1	High
1	1	Gay	Negative	Rest of Leinster	1	High
0	4	Bisexual	Negative	Rest of Leinster
0	2	Gay	Negative	Rest of Leinster	1	Medium
1	3	Bisexual	Negative	Rest of Leinster	1	High
1	5	Gay	Positive	Rest of Leinster	1
1	1	Gay	Positive	Dublin	2	High
1	5	Gay	Negative	Munster	1	High
1	1	Gay	Negative	Dublin	2	High
1	1	Gay	Never tested	Dublin	2	High
1	1	Gay	Negative	Dublin	2	High
1	1	Gay	Negative	Dublin	2	High
1	4	Gay	Negative	Dublin	1	High
1	2	Bisexual	Negative	Dublin	1	Medium
0	5	Gay	Negative	Dublin	1	Low
0	4	Gay	Negative	Rest of Leinster	1	Medium
1	2	Gay	Negative	Dublin	1	Medium
1	3	Gay	Negative	Dublin	1	High
